# Supplementary material for: Gut Microbiome Dysbiosis Promotes Gallstone Formation via Bile Acid Metabolic Disorder: A Multiomics Study
Source: FASEB J. 2026 Mar 9;40(6):e71656. doi: 10.1096/fj.202503254RRRRRR (PMC12968746; doi:10.1096/fj.202503254RRRRRR)
Supplement: Supplementary file 2 — Table S2: Changes in serum bile acid levels between gallstone disease patients (GD) and healthy controls (NC). [file FSB2-40-e71656-s001.xlsx]

## Sheet: Sheet1
Table S2 Changes in serum bile acid levels between gallstone disease patients (GD) and healthy controls (NC)
BileAcid	p value	FDR	median_GD	median_NC	Difference
LCA	0.00350325	0.12003	0.066885	0.038855	0.02803
Iso-allo-LCA	0.00556484	0.12003	0.058945	0.03128	0.027665
GDHCA	0.00620846	0.12003	0.00143	0.00011	0.00132
TLCA	0.0109173	0.158301	0.03253	0.05803	-0.0255
3β-GCA	0.0191487	0.222125	0.1427	0.08965	0.05305
6-KLCA	0.0244959	0.236793	0.11508	0.1905	-0.07542
GHCA	0.0353744	0.29046	0.182505	0.10937	0.073135
GCDCA	0.0400634	0.29046	15.6915	6.14324	9.54824
GDCA	0.114093	0.639305	12.9101	9.42637	3.4837
GUDCA	0.117995	0.639305	11.0305	9.15578	1.87477
5β-CAO	0.121248	0.639305	0.294215	0.436765	-0.14255
CA	0.184098	0.699367	0.379515	0.72712	-0.347605
HCA	0.18688	0.699367	0.372985	0.741085	-0.3681
LCA-3-S	0.197272	0.699367	0.028295	0.021975	0.00632
TCA	0.198688	0.699367	0.0225	0.014975	0.007525
GLCA	0.201253	0.699367	0.667155	0.336955	0.3302
β-MCA	0.210251	0.699367	0.36785	0.68597	-0.31812
GCA	0.229103	0.699367	2.45543	1.88139	0.574035
TUSDCA	0.229103	0.699367	5.06952	3.53155	1.53797
ω-MCA	0.285094	0.826771	0.486795	0.81819	-0.331395
3α-5β-DCA	0.304327	0.840521	0.528715	0.636985	-0.10827
HDCA	0.358231	0.889689	1.96637	2.23007	-0.2637
3β-CA	0.36261	0.889689	0.05501	0.056485	-0.001475
3β, 6α-HDCA	0.371467	0.889689	0.3954	0.51572	-0.12032
UCA	0.39233	0.889689	0.06083	0.051755	0.009075
TDCA	0.398826	0.889689	1.44028	1.43626	0.00403
Allo-CA	0.447003	0.958926	0.08888	0.091495	-0.002615
CDCA-3-S	0.472269	0.958926	22.8121	21.0341	1.77804
TCA-3-SS	0.479499	0.958926	3.73388	2.07339	1.6605
T-γ-MCA	0.495996	0.958926	0.02411	0.02155	0.00256
IsoLCA	0.514264	0.962172	0.66385	0.679575	-0.015725
3-ODCA	0.569336	0.970261	0.03839	0.035915	0.002475
T-β-MCA	0.592119	0.970261	0.343675	0.418635	-0.07496
T-α-MCA	0.603664	0.970261	0.353065	0.426635	-0.07357
7-KDCA	0.622401	0.970261	0.02988	0.03443	-0.00455
7,12-DiketoLCA	0.681009	0.970261	0.361455	0.439245	-0.07779
5-β isoDCA	0.685505	0.970261	0.94599	1.20244	-0.25645
UDCA-Na	0.691524	0.970261	0.88052	1.18039	-0.299875
T-ω-MCA	0.702734	0.970261	0.021075	0.0234	-0.002325
TCDCA	0.717924	0.970261	0.960935	1.24265	-0.28172
CDCA	0.742908	0.970261	1.12668	1.25878	-0.132095
12-OCDCA	0.760653	0.970261	0.08682	0.091245	-0.004425
β-HDCA	0.773409	0.970261	0.93771	1.13057	-0.19286
12-KLCA	0.795862	0.970261	0.099135	0.09657	0.002565
NorCA	0.806498	0.970261	0.06395	0.075405	-0.011455
UDCA	0.8453	0.970261	0.71031	1.09234	-0.38203
3-DHDCA	0.857603	0.970261	0.032575	0.031635	0.00094
3β-UDCA	0.860831	0.970261	0.639025	0.89915	-0.260125
7-KLCA	0.867438	0.970261	0.60215	0.603835	-0.001685
THDCA-1	0.891036	0.970261	0.09025	0.08802	0.00223
Nor-DCA	0.903685	0.970261	0.010855	0.010795	6e-05
DCA	0.923934	0.970261	2.06217	2.18755	-0.125375
THDCA	0.926282	0.970261	0.00141	0.001045	0.000365
ISO-HDCA	0.936804	0.970261	1.13804	1.33299	-0.19495
3-βDCA	0.970043	0.987062	0.772785	1.1096	-0.336815
44 patients with gallstone disease and 44 health control were included. Differences in bile acid levels between groups were assessed using the Wilcoxon rank-sum test, and p values were adjusted for multiple testing using the Benjamini-Hochberg false discovery rate (FDR) procedure. Statistical significance was defined as a p value < 0.05 and an FDR < 0.20.
LCA, lithocholic acid; Iso-allo-LCA, isoallolithocholic acid; GDHCA, glycodihydrocholic acid; TLCA, taurolithocholic acid; 6-KLCA, 6-ketolithocholic acid; GHCA, glycohyocholic acid; GCDCA, glycochenodeoxycholic acid; GDCA, glycodeoxycholic acid; GUDCA, glycoursodeoxycholic acid; 5β-CAO, 5β-cholan-24-oic acid; CA, cholic acid; HCA, hyocholic acid; LCA-3-S, lithocholic acid 3-sulfate; TCA, taurocho…
